# Supplementary material for: Forest Fine Root Litter Mitigates the NH3 Volatilization and N2O Emission from N-Applied Agriculture Soil
Source: Plants (Basel). 2025 Dec 24;15(1):57. doi: 10.3390/plants15010057 (PMC12788022; doi:10.3390/plants15010057)
Supplement: Supplementary file 1 [file plants-15-00057-s001.zip]

Archive with 1 entries (1 files):
- plants-4013918-supplementary.pdf
